# Supplementary material for: The neural correlate of mid-value offers in ultimatum game
Source: PLoS One. 2019 Aug 20;14(8):e0220622. doi: 10.1371/journal.pone.0220622 (PMC6701805; doi:10.1371/journal.pone.0220622)
Supplement: S1 Fig — (XLSX) [file pone.0220622.s001.xlsx]

## Sheet: Figure 1A
Descrition: Acceptance Rate of UG
Subjects Number	Acceptance Rate
	Fair	Mid-value	Unfair
1	1	1	1
2	1	1	0.98
3	1	0.14	0.04
4	1	0	0
5	1	0.5	0
6	1	0.86	0
7	1	1	1
8	1	0.78	0
9	1	0.92	0.4
10	0.98	0.66	0.34
11	1	0.76	0.06
12	0.84	0	0
13	1	0.96	1
14	1	0.98	1
15	1	0.58	0
16	1	0.34	1
17	1	0.16	0
18	1	1	0
19	0.98	1	0
20	1	0	0
21	1	1	0
22	0.98	1	0
23	0.98	0.96	0.06
24	1	1	1
25	0.98	0.96	0.01
26	1	1	0
27	1	0.98	0
28	1	0	0
Average	0.990714	0.697857	0.281786
SD	0.03054	0.38511	0.43126
SEM	0.00577	0.07278	0.0815

## Sheet: Figure 1B
Descrition: Expectation of UG and DG
Subjects Number	Expectation
	UG	DG
1	41.8	37.4
2	39	33
3	34.5	3
4	49.7	41
5	45	30.5
6	48.9	47.3
7	46	42.7
8	40	21
9	49.8	3.7
10	33	15.8
11	40	28.5
12	38.5	3.9
13	41.8	20.7
14	37.6	29.6
15	38.1	14.5
16	41.1	20.6
17	49.6	25
18	37.4	24.1
19	45.6	34
20	43	6.5
21	48.5	25
22	43	37.5
23	53.5	45
24	35.5	29.5
25	50	26.5
26	33	23
27	30	18
28	45.5	35.5
29	30	22.5
30	33.5	22.7
31	51.2	36
32	41.6	29.8
33	46.4	39
34	31	18.5
35	51	27
36	40.6	40.7
37	38.4	18.2
38	37.4	6.4
39	46	41
40	46	37
41	49.4	42
42	36.4	34.5
43	39.9	37.9
44	44.5	14
45	29	16.7
46	44	23.5
47	45	27.7
48	31.2	11.5
49	50	42.5
50	59	19.5
51	45.1	20.2
52	40.5	2.5
53	39.1	34.5
54	36	27
55	35	24.5
56	41.7	27.5
57	44.3	23
58	48.4	47.6
59	40.8	24.1
60	42.2	6.1
AVERAGE	41.9	26.14
SD	6.50682	11.84
SEM	0.84003	1.52853

## Sheet: Figure2
Descrition: FRN(Eletrodes Position * Type of GAME * Type of OFFER)
Subjects Number	Eletrodes Position * Type of GAME * Type of OFFER
	PZUGFair	PZUGMid-value	PZUGUnfair	PZDGFair	PZDGMid-value	PZDGUnfair	CPZUGFair	CPZUGMid-value	CPZUGUnfair	CPZDGFair	CPZDGMid-value	CPZDGUnfair	CZUGFair	CZUGMid-value	CZUGUnfair	CZDGFair	CZDGMid-value	CZDGUnfair	FZUGFair	FZUGMid-value	FZUGUnfair	FZDGFair	FZDGMid-value	FZDGUnfair	OZUGFair	OZUGMid-value	OZUGUnfair	OZDGFair	OZDGMid-value	OZDGUnfair
1	-0.7555	-0.2892	0.2425	-1.9691	-0.2175	-0.3739	-0.1506	-0.9436	-0.4101	-0.6821	-0.1783	0.19	-0.9372	-0.305	-0.1642	-0.4472	0.7931	-0.784	-0.8172	-0.453	-0.2111	-0.7362	0.7535	-0.5277	-0.863	0.0074	-0.1869	-0.9318	-0.0916	-0.7561
2	-0.0522	-0.032	-0.3158	-0.3059	0.3112	-1.006	-0.4246	0.0916	-0.9109	-1.9045	-0.0468	-1.9327	-0.5766	0.4703	-0.6056	-1.1222	0.3802	-1.2632	-0.1999	0.2521	-0.8858	-1.025	0.1459	-1.1885	-0.6959	0.2871	-1.1502	-0.704	0.0435	-2.1357
3	9.283	7.1568	3.5426	7.3435	1.7203	3.5867	9.3806	7.4704	5.699	6.5115	2.3022	3.3574	8.7602	5.7587	3.5827	5.5508	1.4563	2.8792	4.4699	3.1569	3.0674	1.8029	1.4639	2.5714	4.6087	5.9287	2.6295	5.2117	2.998	2.1167
4	2.3106	-3.0155	2.6241	3.7804	-7.589	8.5939	1.5742	0.1861	0.6168	-1.646	0.0257	0.8401	-1.9616	-4.4324	-2.5137	-3.693	3.3514	-4.8553	-2.0689	-4.3569	-2.5544	-3.701	3.5593	-4.9936	1.8203	-2.1143	3.4778	2.7105	-2.8839	4.4244
5	3.364	4.4895	3.6191	4.0447	5.316	1.9091	3.8758	3.5499	2.7369	4.69	4.0613	3.3799	1.9424	1.5059	0.6888	2.8193	1.7944	2.3464	-0.7229	-0.5104	-0.5172	-0.0642	-2.2677	-0.034	-0.3307	1.0664	0.76	0.6787	3.7728	-1.654
6	2.2308	1.4407	3.8762	2.1565	1.446	2.7551	3.8858	3.1726	4.5568	3.9319	3.9904	5.1172	3.7992	3.6245	3.6612	4.5271	5.0178	5.8984	2.3861	2.5642	2.3811	3.6534	3.6643	3.2334	-4.0541	-3.9913	-3.5055	-3.3676	-4.4067	-5.7411
7	13.2964	15.5283	13.6502	9.1631	15.1797	14.913	14.7145	16.9272	15.7682	7.8053	16.552	15.4366	13.6511	15.1684	14.4069	6.6916	15.9664	13.9116	6.9842	7.6865	7.852	1.8089	11.0573	7.1745	1.5969	1.5483	1.2388	2.1984	5.0839	3.0589
8	0.5406	3.9853	2.6031	0.9619	2.7399	3.1724	1.9497	3.9224	3.2212	1.8751	3.8698	4.0011	1.4057	2.2922	2.7168	2.7824	4.1736	4.2546	2.9542	2.389	2.6112	3.315	3.678	3.6735	-4.9356	-3.2984	-5.3962	-4.5734	-4.6068	-4.6306
9	3.3701	3.7797	6.4243	4.2085	4.7547	8.4794	2.2276	2.4718	4.825	3.4019	3.498	7.6418	1.4063	0.8056	3.2405	1.593	2.1449	6.126	-0.2782	-0.8591	-1.5637	-0.0137	-0.2347	0.6292	0.0888	0.0415	-1.623	-0.3103	0.1561	-0.8426
10	7.833	10.8872	11.1282	7.4885	3.8789	13.6664	7.3827	9.1633	8.8829	5.9777	3.5694	10.3179	5.4595	5.227	5.4915	3.1588	2.9217	6.0521	-1.4939	-4.7663	-2.8582	-2.5729	0.1366	-5.2337	-0.2458	4.7716	3.3633	2.3571	-2.335	4.3262
11	4.9094	4.1871	0.7254	3.1111	2.2673	1.9808	0.5298	0.0682	1.6435	2.4783	2.2857	0.2304	-1.2877	-1.6401	-1.3708	-0.0759	1.6488	-0.9375	-5.3151	-2.5264	-4.0111	-2.5576	-1.0948	-2.598	6.9657	3.9191	4.0218	2.738	3.6412	4.0223
12	12.5465	1.6205	7.656	10.7311	5.7336	9.2852	11.9153	4.8788	9.5617	7.9844	3.9592	8.7221	11.8861	5.1076	9.5146	7.7881	3.6429	8.4145	7.845	3.3779	6.1905	3.9143	2.3978	5.7931	5.806	-1.4823	3.9274	5.7206	2.1538	5.8414
13	0.2167	2.7864	7.5038	9.5262	0.2548	9.2358	3.6852	2.8741	6.1911	3.2313	4.3789	4.9401	1.9388	0.9728	3.3325	-0.3308	3.6572	2.1489	-1.3454	-2.0058	-0.6277	-3.9826	2.4643	-2.817	2.6022	2.3516	4.4578	4.3325	3.2176	6.7595
14	6.5956	5.3651	8.5338	7.4722	8.4686	6.9398	8.2301	3.5628	6.3384	8.0749	7.0578	4.9446	8.7717	1.7447	4.0011	7.4776	6.2204	3.291	5.7914	-2.7139	-0.4458	5.8824	3.6501	0.08	2.205	2.2803	3.4949	5.0752	3.3151	2.6852
15	14.9334	12.1365	12.9392	8.5521	9.1612	11.8657	16.5524	13.0083	14.362	8.2033	9.0786	12.2718	16.1575	12.3676	13.8879	5.7653	6.9607	11.766	12.6895	7.0806	8.7123	4.909	2.9849	8.6439	5.2825	3.6024	4.3956	2.7464	4.3522	5.3711
16	4.7625	4.0598	4.2064	6.0166	4.7707	1.9663	4.1734	3.5078	4.8088	5.9499	3.5509	1.5895	1.6184	1.6435	3.9761	4.4335	2.3741	1.7281	-0.0396	-1.3393	1.8589	0.3296	0.732	1.4278	0.3907	-1.0681	-1.9466	2.5887	-0.1524	-1.8372
17	2.9984	4.5358	3.5532	2.5794	3.4686	3.5881	2.6364	1.9085	2.0372	3.5427	3.9211	3.8043	0.3629	0.3287	0.0215	2.7251	1.5314	2.6182	-1.3852	-1.7021	-2.8115	3.8402	1.9701	0.7823	2.4464	2.9311	2.7948	1.0693	1.6635	2.4556
18	-0.3302	0.7814	1.5167	0.3304	-1.3667	0.5366	0.0308	0.4077	1.3519	0.0333	-1.3919	-0.1224	0.2752	0.4087	1.5752	-0.3142	-1.1119	0.0212	0.3431	-0.33	0.5392	-0.7884	-0.5505	0.6374	0.734	0.4637	1.6144	2.4321	0.0875	1.885
19	0.6478	2.5344	2.8086	2.7987	2.7448	5.8928	-1.0443	0.0315	-0.7912	0.73	-0.0835	2.7378	-1.3434	-2.2103	-2.8557	0.4459	-0.8989	1.577	-1.7014	-5.3525	-6.2563	1.8953	0.0786	-3.0755	1.5265	3.732	4.5302	3.7878	4.3457	7.2062
20	3.5577	3.6731	7.2447	6.4446	13.93	13.0486	6.5468	4.7087	7.5878	6.7188	13.4573	11.5432	6.786	3.0797	4.7573	4.6673	10.1153	7.0567	4.1877	-4.2221	-2.9341	-1.3637	-0.5546	-3.9962	-0.7	1.3053	2.7342	2.1564	6.6188	5.4531
21	9.3313	9.5809	9.4599	6.9921	11.8251	12.8532	7.1333	8.5557	8.505	4.8175	9.4662	10.1078	4.6074	5.7429	5.5453	1.3996	6.4698	6.7269	-1.0753	0.2974	1.557	-2.3567	1.7511	1.0639	7.5937	7.2288	5.1164	5.3687	8.6037	9.2354
22	0.548	3.1326	5.4895	0.4342	1.566	1.831	0.4738	1.9741	4.4444	0.6322	2.0724	0.5344	-0.8026	-1.7921	0.7879	-0.2422	0.6324	-3.901	-2.6133	-5.0026	-3.6599	-1.5565	-1.0133	-6.1118	-5.2814	-1.289	-0.2772	-2.0518	-5.5828	-6.9288
23	14.878	13.5977	11.0442	8.2842	8.2588	8.1187	8.6569	6.6413	4.4844	3.9464	3.0184	2.4291	1.3699	-0.7433	-1.4483	-0.06	-1.9603	-2.0212	-4.0748	-7.0438	-6.6449	-3.1164	-5.3886	-7.9103	16.4948	16.938	15.324	10.7651	13.4418	15.06
24	7.6242	7.7634	10.4226	-0.8219	4.2251	1.3375	5.1413	6.3108	8.3357	-1.4314	1.3571	-1.2672	1.8386	2.9881	5.7294	-1.8962	-1.4018	-3.645	-3.7237	-3.9076	-0.4431	-2.8267	-5.1914	-7.4587	7.8493	6.9578	6.9609	3.0445	4.5652	4.5171
25	2.3095	3.4431	2.71	5.2629	3.9224	5.8804	1.2155	1.5681	1.404	4.4491	2.2606	3.8684	0.7549	0.1324	0.5508	3.3762	1.5744	2.9967	-1.4851	-1.794	-1.5329	2.3588	-0.6534	0.307	2.2124	3.8957	3.8177	4.2207	4.0264	5.2923
26	6.5452	7.4528	4.5403	5.945	7.451	4.526	4.6655	5.39	2.4943	3.8022	6.2729	1.9536	1.29	0.7884	-1.6216	0.5627	3.6298	-1.1495	-5.3093	-7.757	-9.3916	-6.0104	-5.4141	-5.9679	9.1859	8.4838	6.1175	8.0346	8.4851	8.6596
27	10.8861	15.0424	12.251	12.0132	9.6502	10.1861	4.4908	6.9508	6.5179	6.9705	7.9469	5.5086	-0.1635	1.1178	1.7918	3.7007	6.0382	1.6335	-6.1742	-9.0778	-8.4666	-7.14	-0.7709	-1.8567	18.7526	20.4994	12.2342	16.7884	9.038	13.1419
28	3.75	7.4098	7.3385	3.7598	6.6294	6.3332	4.3478	5.6239	5.936	2.9138	5.0002	4.479	4.436	4.8242	5.1846	2.1693	3.832	3.8617	2.5704	2.4701	3.2011	-0.2097	1.1361	1.3317	-2.1688	-0.6859	-1.2254	1.8992	1.711	1.4837
Average	5.29039	5.46549	5.97637	4.868	4.66075	6.11078	4.77845	4.42796	5.0071	3.67886	4.33045	4.5223	3.2659	2.32059	2.99516	2.26616	3.24837	2.74114	0.371361	-1.30164	-0.637329	-0.225425	0.66035	-0.586446	2.8174	3.0111	2.77501	2.99949	2.54506	3.15963
SD	4.77276	4.68642	4.02157	3.6773	4.81772	4.57965	4.48005	4.06955	4.10563	3.09402	4.07068	4.35618	4.73725	4.1049	4.29741	2.92126	3.73309	4.48533	4.34338	4.07952	4.36049	3.26086	3.27515	4.19831	5.58835	5.45304	4.3039	4.20857	4.41109	5.16638

## Sheet: Figure3
Descrition: P300(Eletrodes Position * Type of GAME * Type of OFFER)
Subjects Number	Eletrodes Position * Type of GAME * Type of OFFER
	PZUGFair	PZUGMid-value	PZUGUnfair	PZDGFair	PZDGMid-value	PZDGUnfair	CPZUGFair	CPZUGMid-value	CPZUGUnfair	CPZDGFair	CPZDGMid-value	CPZDGUnfair	CZUGFair	CZUGMid-value	CZUGUnfair	CZDGFair	CZDGMid-value	CZDGUnfair	FZUGFair	FZUGMid-value	FZUGUnfair	FZDGFair	FZDGMid-value	FZDGUnfair	OZUGFair	OZUGMid-value	OZUGUnfair	OZDGFair	OZDGMid-value	OZDGUnfair
1	-0.5319	-0.2534	-0.0601	-0.9287	-0.167	0.2699	-0.1464	-0.5881	-0.2334	-0.2159	0.1519	0.0815	-0.9032	-0.5102	-0.3988	-0.177	0.4462	-0.3769	-0.6537	-0.4214	-0.4246	-0.25	0.343	-0.1982	-0.8684	-0.1138	-0.4654	-0.6664	0.1643	-0.3827
2	-0.1342	-0.0776	-0.2619	-0.6522	-0.0927	-0.1619	-0.3474	-0.3339	-0.7844	-0.8893	0.0827	-0.6501	-0.2926	0.1506	-0.6137	-0.7709	0.0666	-0.2888	-0.094	-0.0185	-0.7489	-0.7939	-0.1058	-0.296	-0.3596	-0.0499	-1.1257	-0.4205	-0.1164	-0.5727
3	8.8467	6.1957	3.126	5.2594	1.5856	1.6525	8.9864	6.9471	5.3633	5.1067	2.5411	3.0934	8.4737	5.4057	3.363	4.6219	1.717	3.1071	4.4841	3.2134	3.051	1.5815	1.4243	3.1692	4.2033	5.2679	2.3272	2.8858	2.0511	0.5312
4	1.8747	-3.1968	2.0085	2.6774	-2.4358	14.4593	1.8044	0.7864	0.6723	-0.4101	1.2472	2.1469	-1.6906	-4.4457	-2.3471	-1.3068	2.9424	-4.1191	-1.8077	-4.353	-2.3967	-1.3123	3.2035	-4.2925	1.6206	-2.3103	3.1782	0.8202	-0.5508	4.8015
5	3.3943	4.3769	3.7938	3.9862	5.2148	2.9876	3.999	3.4596	2.7802	3.8692	3.7148	3.9027	2.1315	1.4975	0.7277	1.9719	1.6815	2.8079	-0.4667	-0.4063	-0.4228	-0.7208	-2.348	-0.5953	-0.3243	1.0009	0.9665	1.5979	4.1235	-0.5179
6	2.8095	2.0289	4.5622	2.5726	1.6503	2.9227	4.3731	3.5407	5.0793	4.1819	4.2736	5.3888	4.1452	3.7848	3.9588	4.5495	5.416	6.1426	2.5648	2.4142	2.306	3.2336	4.001	3.5112	-3.5258	-3.427	-3.0338	-2.672	-3.9725	-5.4018
7	13.0498	14.5219	13.378	7.4861	14.7729	14.2091	14.244	15.8068	15.2473	8.6558	16.8346	15.1173	13.0951	14.19	13.8207	8.3159	16.9976	13.9414	6.7605	7.2482	7.3234	4.2424	12.7721	8.3032	1.8017	1.4315	1.6424	1.3276	4.6577	2.3514
8	0.4757	3.4069	2.509	1.6147	3.5206	2.8352	1.9012	3.6549	3.2272	2.4065	4.7552	3.9755	1.4144	2.3287	2.7666	3.0615	5.0573	4.4247	3.3065	2.7946	2.8428	4.132	3.895	4.6495	-5.1169	-3.6869	-5.2578	-4.4625	-4.5073	-5.0388
9	3.11	3.9367	6.7303	3.4135	2.479	7.2857	2.1163	2.7342	5.1435	3.2045	1.8993	7.0089	1.3262	0.9998	3.4348	1.8504	1.0331	6.0633	-0.3386	-0.6047	-1.4589	0.6899	-0.4664	1.8646	-0.0342	-0.1224	-1.3673	-1.0581	-1.0971	-2.3388
10	7.5838	11.0469	10.9107	7.1068	3.9246	13.1604	7.0513	9.111	8.678	5.8593	3.2045	9.5555	4.975	4.908	5.1856	3.2324	1.9869	5.13	-1.7502	-5.1032	-3.0681	-2.5784	-1.8768	-6.061	0.0681	5.2648	3.4943	2.7015	-0.3426	5.4875
11	5.0514	4.5229	1.2076	3.2228	1.8131	2.9444	0.6992	0.3621	2.1631	2.2597	1.9808	1.4621	-0.9467	-1.3459	-0.734	-0.4856	0.9477	0.3423	-4.8659	-2.0365	-3.2932	-2.9854	-1.6459	-1.2566	6.9116	3.9869	4.2198	3.2458	3.4348	4.0939
12	12.2978	1.484	7.4705	11.5264	6.1841	9.4803	12.036	5.0694	9.8141	8.8827	4.9279	9.7148	12.0154	5.3313	9.7969	8.6869	4.6487	9.4587	8.2414	3.6831	6.639	4.6633	3.6489	7.8882	5.4603	-1.6158	3.6361	5.966	2.6092	5.828
13	0.7842	1.6074	7.071	3.8309	-0.2236	7.6785	3.8827	2.3144	6.1788	1.599	2.4	4.2732	2.0842	0.637	3.5234	-0.8767	1.2201	2.1548	-1.3711	-2.1453	-0.1716	-3.3312	-0.0582	-2.1354	2.6668	1.9797	4.3301	2.6711	2.1124	5.5371
14	6.5368	4.9984	8.2509	8.4559	10.2102	7.1383	8.3103	3.3279	6.4236	9.1714	8.4932	5.2201	8.8305	1.5168	4.3009	8.1574	7.1372	3.406	5.7951	-3.2048	-0.1884	6.0994	3.8411	-0.5785	2.1591	2.174	3.3007	5.0942	3.7281	2.5857
15	15.6268	12.3681	12.9221	7.8204	7.1064	10.9578	17.4078	13.2715	14.4435	7.9102	7.2773	11.6771	17.0267	12.6428	14.0299	6.0626	5.2517	11.3956	13.4928	7.2963	8.9344	5.3431	1.6968	8.8204	5.5889	3.5821	4.4059	1.8387	3.8487	4.7562
16	5.1176	4.5339	4.6904	6.6519	5.8722	4.4884	4.7152	3.9309	5.3183	6.8323	5.1948	4.2038	2.3124	2.0964	4.4915	5.7741	4.0826	4.2137	0.7858	-0.9282	2.2796	1.6835	1.7852	2.9331	0.8861	-0.5154	-1.39	2.4683	0.9721	-1.2005
17	4.1143	5.3802	4.3767	6.1763	6.3388	6.8381	4.0846	2.9685	3.1391	7.1387	6.9138	7.2744	1.9813	1.4759	1.1682	5.747	4.348	5.6558	0.6312	-0.5179	-1.7378	5.0962	4.3606	3.2073	3.0167	3.406	2.9859	3.2801	3.4085	3.6647
18	-0.4651	1.002	1.3907	0.3754	-1.171	0.8141	-0.1718	0.5274	1.1968	0.1351	-1.7162	0.2728	0.1285	0.4857	1.3883	-0.4837	-1.4823	0.4989	0.2129	-0.4226	0.2115	-0.944	-1.2378	1.2549	0.6139	0.7744	1.3892	1.0226	0.9527	2.1469
19	1.2935	3.1465	3.2384	5.1789	4.4127	6.8658	-0.1933	0.71	-0.3044	3.5505	2.412	3.6262	-0.5799	-1.6057	-2.4313	2.6203	1.4769	2.0701	-1.0039	-4.7136	-6.033	2.9865	1.5133	-2.2294	1.8905	4.1884	4.8937	5.2333	5.493	7.8549
20	3.8696	4.0462	7.4999	5.5646	11.9755	12.0758	6.8963	5.0145	7.8511	4.7148	10.797	10.8017	7.1398	3.4737	5.0542	1.9647	6.8502	6.3904	4.0539	-3.6217	-2.3885	-3.3972	-2.7941	-4.0795	-0.4553	1.6773	2.9134	2.4173	5.5734	4.1431
21	9.7822	10.1617	10.08	7.1468	10.8209	12.7678	7.7157	9.2053	9.1816	5.1639	9.0086	10.5294	5.2077	6.3493	6.1643	1.8763	6.4	7.3026	-0.7454	0.4225	1.8325	-2.0655	1.3711	1.4603	7.6906	7.4954	5.5245	5.5009	7.7971	8.6603
22	0.4362	2.8876	5.4283	2.1129	4.5152	4.4089	0.4908	1.9435	4.5003	2.5333	5.1381	3.4474	-0.5773	-1.5026	1.0169	1.2068	3.4197	-0.6584	-2.3039	-4.6478	-3.5378	-1.1734	0.556	-3.8863	-5.3142	-1.5747	-0.4358	-1.7889	-4.9103	-6.5251
23	14.8588	13.9502	11.5982	10.0112	8.115	8.4244	8.2879	6.5724	5.1711	4.9807	2.4157	3.2072	0.7846	-1.1454	-0.9962	-0.1288	-3.1862	-1.9819	-4.8374	-7.5702	-6.6348	-3.6347	-6.3265	-7.3401	17.1792	17.7806	15.5693	11.9505	14.475	14.0206
24	8.3382	8.5139	11.0703	2.7371	4.2533	3.4975	6.0092	7.2065	9.001	2.1635	2.0279	1.2461	2.761	3.8783	6.45	1.2117	-0.0119	-1.0655	-2.7138	-3.0589	0.1349	-1.5654	-3.6646	-5.1161	8.0943	7.1555	7.1184	3.8959	3.7623	4.6638
25	2.6561	3.6078	3.22	5.8874	4.5355	6.6762	1.7168	1.7568	1.9763	5.4392	3.2036	5.5047	1.2659	0.3382	1.0957	4.3648	2.5403	5.0423	-1.0888	-1.6834	-0.9923	2.8203	-0.3238	2.0322	2.264	3.9509	4.0917	3.8695	3.4631	5.1172
26	6.5067	7.2259	4.6742	4.5548	5.762	2.746	4.4556	5.1515	2.627	2.6882	4.9283	1.1142	0.9496	0.4811	-1.6006	-0.096	2.6362	-1.7871	-5.8124	-8.2187	-9.6037	-6.1784	-5.4663	-6.3306	9.4198	8.4685	6.3465	7.595	6.9798	6.3726
27	10.8842	14.596	11.8067	10.1092	8.4427	8.5914	4.4717	6.5503	5.9721	4.5598	6.7676	3.3791	-0.2239	0.67	1.2798	1.3661	5.041	-0.4012	-6.2158	-9.1149	-8.1841	-7.6244	-2.5666	-1.861	19.051	20.5992	12.3832	16.1235	10.1906	13.263
28	4.276	7.2795	7.5629	2.8968	6.4972	5.6798	4.745	5.6178	6.2188	2.8413	5.7465	5.1676	4.7504	4.9197	5.4525	2.7837	5.1077	5.3644	2.8573	2.8678	3.4996	1.717	2.7523	3.369	-2.2424	-0.911	-1.5915	-0.6249	-0.1488	-1.3914
Average	5.97976	5.51184	6.14531	4.73378	4.86773	6.68219	5.58124	4.88381	5.56971	4.3232	4.57816	5.44527	4.04357	2.69577	3.51509	2.99876	3.40977	3.89352	1.11005	-0.899839	-0.149818	0.598257	0.693854	0.941393	3.17032	3.07424	2.97433	2.67358	2.63	2.75123
SD	4.65067	4.93167	4.03094	3.54743	3.86539	4.30207	4.44903	3.70276	3.73602	3.12567	3.80519	3.8095	4.7104	3.90298	3.99741	3.3838	4.01046	4.20487	4.70061	4.38346	4.29882	4.01753	4.27066	4.64557	5.79744	5.94877	4.3814	4.47123	4.29315	5.04492

## Sheet: Figure4
Descrition: N400(Eletrodes Position * Type of GAME * Type of OFFER)
Subjects Number	Eletrodes Position * Type of GAME * Type of OFFER
	PZUGFair	PZUGMid-value	PZUGUnfair	PZDGFair	PZDGMid-value	PZDGUnfair	CPZUGFair	CPZUGMid-value	CPZUGUnfair	CPZDGFair	CPZDGMid-value	CPZDGUnfair	CZUGFair	CZUGMid-value	CZUGUnfair	CZDGFair	CZDGMid-value	CZDGUnfair	FZUGFair	FZUGMid-value	FZUGUnfair	FZDGFair	FZDGMid-value	FZDGUnfair	OZUGFair	OZUGMid-value	OZUGUnfair	OZDGFair	OZDGMid-value	OZDGUnfair
1	0.1743	-0.4921	-0.6654	-0.1544	0.4383	0.5327	0.8315	-0.1778	-0.5197	0.279	0.009	1.0788	0.3931	-0.747	-0.7326	0.6806	0.4499	0.7554	0.47	-0.4458	-0.7716	0.5593	0.6631	0.7476	0.6899	-0.6373	-1.0661	0.4808	0.4051	0.6248
2	-1.0249	0.4208	-0.6792	-1.1262	-0.3851	-0.4814	-0.2881	-0.3872	-0.6411	-1.2682	-0.0118	-0.4035	-0.8424	-0.1519	-0.7346	-1.8154	0.215	-0.7337	-0.7486	-0.1488	-0.7767	-1.7366	-0.0065	-0.7663	-0.873	0.0009	-1.1952	-1.5392	-0.3471	-0.6635
3	7.2801	3.9642	6.8173	1.0071	0.061	1.9294	6.3351	3.6791	4.4768	1.1327	1.0407	1.707	5.9074	2.9095	2.2782	0.8893	-0.0137	2.168	1.9433	1.5258	1.2616	-1.3562	0.1033	2.9571	1.9561	1.8077	1.8129	0.6111	1.1322	-0.3131
4	5.2534	7.6512	2.8056	-9.5963	2.409	-10.6131	4.1783	5.2842	0.6648	-0.1941	0.7185	-1.0935	-0.2848	-7.0543	-4.5387	2.4916	1.8875	-0.5359	-0.3521	-6.9935	-4.6265	2.5216	2.1062	-0.7402	3.1572	3.2732	4.1421	-5.3109	0.4523	-9.0609
5	2.7389	2.7497	3.293	2.8494	3.6077	2.5072	4.7088	2.8633	2.5625	3.6036	3.1733	4.4278	3.8999	2.0517	1.1926	2.8362	2.5548	4.3549	2.3971	1.3727	-0.3253	0.2275	-1.3849	0.3737	-2.2084	-1.1503	0.6445	0.5457	2.2984	-1.4098
6	5.9116	4.8619	8.3344	4.2712	3.6533	4.5384	6.679	5.1313	7.3583	5.1236	5.3736	5.9113	5.7047	4.2494	4.8977	4.5756	6.0555	5.9127	3.1859	0.3806	0.9986	1.6546	3.4085	2.4743	-1.037	-0.0111	0.5014	0.7351	-1.7507	-1.9849
7	10.1738	7.2629	7.6439	3.9621	10.7934	9.4871	10.8145	8.5107	9.0626	6.0866	13.3144	10.9228	9.9517	8.1801	8.0003	6.4333	14.0176	10.7569	6.2599	5.0562	3.7412	4.3206	11.8094	7.9648	2.5543	0.3405	2.1556	0.4956	5.084	2.3423
8	-0.4426	1.2765	0.7825	1.5648	3.1477	1.6729	1.48	2.8578	2.2404	2.4343	4.9716	3.2442	1.4651	2.8559	2.336	3.2297	5.985	4.0266	5.2592	3.6278	3.5492	5.7372	5.5576	5.6485	-6.1129	-5.3403	-5.6669	-4.3406	-4.6496	-5.9536
9	1.3757	3.4534	6.2972	2.953	1.3667	6.5299	1.4412	3.0635	4.8324	3.3682	1.5008	6.4872	0.8787	1.5907	2.9726	2.1058	0.7784	5.5835	-0.9712	-0.2507	-1.9775	-0.0423	-1.0124	1.1121	-1.011	-0.5459	-0.2769	-1.4151	-2.2479	-3.6459
10	7.9662	10.8003	7.9275	5.3393	2.5609	11.1557	6.6635	8.6584	5.7618	4.6318	2.2503	7.7963	3.4082	3.5826	2.0295	2.4767	1.1742	3.3824	-3.7331	-5.9384	-4.7884	-2.7085	-2.3307	-8.841	1.6186	5.556	2.8863	1.7206	-1.5637	5.7278
11	5.4443	5.7488	1.6075	3.8941	0.3595	3.7954	1.047	1.3255	2.9394	3.3832	1.1974	2.7425	0.0228	-0.1263	0.3202	1.3314	0.4904	1.8833	-2.8661	0.14	-1.3046	-1.0419	-1.4524	0.5342	7.272	4.4347	5.2482	2.0623	1.8908	3.5799
12	12.38	1.6697	5.9802	10.5125	5.9052	8.8895	14.0884	6.8337	10.5312	8.894	6.2348	11.0719	14.1989	7.1972	10.7545	8.832	6.0436	10.8989	10.7583	4.7505	8.7676	4.9152	6.27	11.3159	4.7545	-1.7872	2.5433	5.1083	1.9879	5.0342
13	6.822	0.6292	2.7167	-5.6861	4.7319	-3.0276	4.5224	0.8058	4.7788	-1.6653	2.0142	-0.8523	1.7014	-0.6706	3.3256	-2.4517	-0.3696	-1.0914	-3.2893	-3.391	0.7827	-2.7537	-2.9178	-2.5474	1.9957	-0.0573	2.2636	0.2206	1.6613	2.2875
14	6.9549	2.7718	6.8687	8.7447	8.5065	5.3554	9.631	2.1115	6.9437	10.552	7.9494	4.5251	10.1528	0.8442	5.7709	10.0078	7.369	3.151	6.5767	-4.6291	0.698	7.8756	3.9996	-1.674	2.5116	1.4928	2.2009	5.1744	2.7273	1.4554
15	14.6976	12.0177	11.9362	6.0099	5.4151	5.9435	17.8281	14.0524	14.0546	7.6485	7.1192	7.4498	18.2127	14.5029	14.2337	7.0557	6.3135	8.2246	15.4754	10.1506	10.7742	6.5742	2.6082	6.8426	3.9538	2.3199	3.3856	0.5558	3.3293	1.9685
16	5.7221	3.9512	4.824	4.8337	4.4834	5.3688	5.9362	3.4907	5.368	5.0211	3.8646	5.2359	3.7713	2.0722	4.661	4.1571	2.8191	5.0404	2.468	-0.0407	2.6318	0.7432	0.4934	3.571	2.6666	0.4913	0.7967	2.0486	1.8684	0.2095
17	7.7553	8.6235	9.3861	7.1643	7.9609	8.8499	7.9096	5.0947	7.8678	8.2313	8.039	8.806	5.9263	3.4514	5.9189	7.1167	5.5624	7.433	3.7558	-0.2614	2.4014	5.384	4.5389	4.6009	5.187	5.9586	5.2525	4.8333	5.6097	4.8038
18	-0.0469	0.5189	-0.2239	0.5682	-0.629	1.2697	0.0121	0.0799	0.157	1.0725	-1.521	1.4307	0.3873	-0.1983	0.486	0.3267	-1.385	1.7685	-0.1155	-1.0214	0.4026	0.6476	-1.743	2.2488	-0.4709	0.6862	-0.3397	-1.7529	-0.2211	0.1514
19	5.9788	5.9335	5.5277	4.0763	1.9244	4.657	6.1423	3.9103	2.5459	3.2665	0.6012	2.7852	5.4115	0.8507	-0.0779	2.3952	0.012	1.868	3.0829	-2.117	-5.1625	1.9692	1.5195	-1.4787	4.5879	6.4115	6.2787	5.5884	5.1227	6.3478
20	9.53	8.8557	11.8336	2.6099	7.3304	10.871	12.2867	9.9339	11.4715	1.6123	5.8904	9.7264	11.9377	8.8952	8.5895	-0.5808	2.4374	5.7574	5.3835	1.9488	0.2334	-3.1664	-4.7245	-3.2291	2.2981	3.6114	5.1148	2.1619	3.6582	3.4514
21	11.666	12.3915	14.0831	6.9153	10.5512	15.2115	10.1645	12.0027	13.5376	5.7731	9.2541	13.1925	8.175	9.4216	10.4985	3.2813	7.0447	10.0506	0.3824	1.5608	5.1292	-0.4574	1.5343	4.3471	8.1915	8.4593	8.0478	4.8411	7.6637	9.4542
22	1.9567	3.7603	4.717	1.2365	4.3576	4.7484	2.4895	3.7133	4.3196	1.878	4.9436	4.0087	1.6	1.4648	1.8986	1.0935	3.8748	0.2266	-0.6457	-2.0956	-2.4073	-1.5628	0.782	-3.2126	-4.8223	-2.1347	-1.0267	-2.1591	-4.9455	-6.6124
23	15.1237	14.6729	12.0902	9.6129	7.101	6.0261	7.2997	5.9433	4.9649	3.5715	0.4482	0.9573	-0.9909	-3.271	-1.9738	-3.2267	-5.476	-3.7875	-8.7263	-11.0891	-7.2526	-8.0955	-8.1328	-7.8651	19.752	20.4689	15.9229	15.2965	15.6659	13.5359
24	9.6495	8.1338	12.8698	1.6489	3.418	5.3047	8.214	7.6038	10.8814	2.1079	1.9418	4.5065	5.4834	4.2417	8.6713	1.9149	0.6108	3.3483	1.5075	-2.0481	2.0506	-0.5026	-3.0666	-0.2979	8.4852	6.7429	7.4458	3.239	2.4017	4.2823
25	2.9303	3.3337	4.0573	5.7657	5.1638	6.6264	2.6148	1.6351	2.9845	5.9929	4.2663	6.4217	2.5222	0.359	2.2776	5.0934	3.866	6.3826	-0.0803	-2.3777	0.3849	3.0458	0.5354	3.5946	1.7846	3.8548	4.7521	3.5939	3.4717	4.7464
26	5.6223	6.6386	5.068	2.7398	4.2367	3.0746	2.9256	4.1551	2.0246	0.6017	3.3391	1.6813	-0.6301	-0.7983	-2.6965	-2.1565	0.9907	-1.6786	-6.8152	-9.1583	-10.5561	-8.2364	-6.2516	-6.831	10.672	9.0451	9.1265	8.2617	6.6509	6.1076
27	8.8259	12.8216	8.0986	11.7454	5.0069	6.9588	3.3534	5.3311	2.549	4.5653	2.9008	2.2111	-0.6997	-0.6307	-1.1704	0.5986	1.7547	-0.974	-5.1652	-8.1513	-6.0195	-6.3138	-1.1205	-0.76	17.5462	21.2436	11.1193	17.7779	10.618	11.5736
28	6.4844	7.5624	7.5656	1.376	6.526	5.0006	6.4085	5.8227	6.4465	1.9644	6.444	5.1867	5.7978	4.7685	5.5522	2.0196	5.8684	5.7129	2.4255	2.2162	3.0345	1.2743	3.7981	4.4601	-2.6787	-1.2037	-3.2194	-2.1079	-1.9955	-4.0586
Average	6.31798	5.78513	6.12726	3.38707	4.2858	4.7208	5.91849	4.76174	5.36303	3.55959	3.83098	4.68448	4.40936	2.49432	3.3836	2.52541	2.8904	3.56734	1.35081	-0.979568	0.031175	0.338421	0.556564	0.876786	3.30074	3.33327	3.17324	2.3831	2.35637	1.92791
SD	4.34914	4.17158	4.13045	4.50935	3.0919	4.86884	4.4099	3.56243	4.05165	3.03572	3.37432	3.75949	4.92407	4.30426	4.4936	3.30239	3.72002	3.86589	5.03846	4.56836	4.554	4.03232	4.04313	4.62352	5.80567	6.00995	4.51722	5.07465	4.39042	5.24075
